# Supplementary material for: Polo-like Kinase 1 Inhibitors Demonstrate In Vitro and In Vivo Efficacy in Preclinical Models of Small Cell Lung Cancer
Source: Cancers (Basel). 2025 Jan 28;17(3):446. doi: 10.3390/cancers17030446 (PMC11815996; doi:10.3390/cancers17030446)
Supplement: Supplementary file 1 [file cancers-17-00446-s001.zip]

Archive with 1 entries (1 files):
- cancers-3406051-supplementary.pdf
